# Supplementary material for: Nacre-like Anisotropic Multifunctional Aramid Nanofiber Composites for Electromagnetic Interference Shielding, Thermal Management, and Strain Sensing
Source: Molecules. 2024 Aug 23;29(17):4000. doi: 10.3390/molecules29174000 (PMC11396044; doi:10.3390/molecules29174000)
Supplement: Supplementary file 1 [file molecules-29-04000-s001.zip]

Archive with 1 entries (1 files):
- molecules-3162263-supplementary.pdf
